# Supplementary material for: Novel Lipid-Based Carriers of Provitamin D3: Synthesis and Spectroscopic Characterization of Acylglycerol Conjugated with 7-Dehydrocholesterol Residue and Its Glycerophospholipid Analogue
Source: Molecules. 2024 Dec 9;29(23):5805. doi: 10.3390/molecules29235805 (PMC11643614; doi:10.3390/molecules29235805)
Supplement: Supplementary file 1 [file molecules-29-05805-s001.zip]

Archive with 1 entries (1 files):
- molecules-3318735-supplementary.pdf
